# Supplementary material for: Optimization of Nanofiltration Hollow Fiber Membrane Fabrication Process Based on Response Surface Method
Source: Membranes (Basel). 2022 Mar 29;12(4):374. doi: 10.3390/membranes12040374 (PMC9032820; doi:10.3390/membranes12040374)
Supplement: Supplementary file 1 [file membranes-12-00374-s001.zip]

Archive with 1 entries (1 files):
- membranes-1635416-supplementary.pdf
